# Supplementary material for: Vitamins K2 and D3 Improve Long COVID, Fungal Translocation, and Inflammation: Randomized Controlled Trial
Source: Nutrients. 2025 Jan 16;17(2):304. doi: 10.3390/nu17020304 (PMC11767688; doi:10.3390/nu17020304)
Supplement: Supplementary file 1 [file nutrients-17-00304-s001.zip]

Archive with 1 entries (1 files):
- nutrients-3424186-supplementary.pdf
